# Supplementary material for: Assessing the size at maturity, spawning, and condition of the truncate soft-shell clam (Mya truncata) of southern Baffin Island, Nunavut, Canada
Source: PeerJ. 2022 Jun 13;10:e13231. doi: 10.7717/peerj.13231 (PMC9202540; doi:10.7717/peerj.13231)
Supplement: Supplemental Information 1 — Shell length measurements, dry body weight measurements, and calculated condition indices per described methods from clams collected at all four described study sites. This data was used for statistical analyses performed for this study. [file peerj-10-13231-s001.csv]

CommuIity	Site	SL_mm	DW_g	Sex	Stage	CIDW
Iqaluit	I1	29	1.0464	F	4	36.08275862
Iqaluit	I1	33	1.7037	F	4	51.62727273
Iqaluit	I1	34	1.3036	F	4	38.34117647
Iqaluit	I1	36	1.456	F	4	40.44444444
Iqaluit	I1	40	1.6834	F	5	42.085
Iqaluit	I1	41	0.593	F	4	14.46341463
Iqaluit	I1	43	3.1806	F	4	73.96744186
Iqaluit	I1	46	2.4421	F	4	53.08913043
Iqaluit	I1	46	2.1288	F	4	46.27826087
Iqaluit	I1	48	3.5612	F	4	74.19166667
Iqaluit	I1	49	2.5999	F	4	53.05918367
Iqaluit	I1	49	2.5121	F	4	51.26734694
Iqaluit	I1	50	3.0377	F	4	60.754
Iqaluit	I1	52	3.0213	F	4	58.10192308
Iqaluit	I1	53	3.5544	F	4	67.06415094
Iqaluit	I1	53	3.521	F	4	66.43396226
Iqaluit	I1	53	2.5355	F	4	47.83962264
Iqaluit	I1	56	4.1887	F	4	74.79821429
Iqaluit	I1	56	3.3465	F	4	59.75892857
Iqaluit	I1	59	4.9618	F	4	84.09830508
Iqaluit	I1	59	4.6558	F	4	78.91186441
Iqaluit	I1	60	3.8772	F	4	64.62
Iqaluit	I1	65	6.1963	F	4	95.32769231
Iqaluit	I1	67	7.7559	F	4	115.7597015
Iqaluit	I1	26	0.517	I	1	19.88461538
Iqaluit	I1	29	0.4202	I	1	14.48965517
Iqaluit	I1	29	0.4205	I	1	14.5
Iqaluit	I1	36	0.7121	I	1	19.78055556
Iqaluit	I1	31	0.7716	M	4	24.89032258
Iqaluit	I1	34	1.4709	M	4	43.26176471
Iqaluit	I1	36	0.7559	M	3	20.99722222
Iqaluit	I1	37	2.0217	M	4	54.64054054
Iqaluit	I1	37	1.5464	M	3	41.79459459
Iqaluit	I1	38	1.0632	M	3	27.97894737
Iqaluit	I1	39	1.632	M	4	41.84615385
Iqaluit	I1	40	1.4607	M	3	36.5175
Iqaluit	I1	42	1.8528	M	4	44.11428571
Iqaluit	I1	43	2.2306	M	4	51.8744186
Iqaluit	I1	45	2.4933	M	3	55.40666667
Iqaluit	I1	52	4.8123	M	3	92.54423077
Iqaluit	I1	54	4.2237	M	4	78.21666667
Iqaluit	I2	52	3.7989	F	4	73.05576923
Iqaluit	I2	55	3.3435	F	4	60.79090909
Iqaluit	I2	49	2.7136	F	4	55.37959184
Iqaluit	I2	46	2.6343	F	4	57.2673913
Iqaluit	I2	37	1.1057	F	4	29.88378378
Iqaluit	I2	44	2.4771	F	4	56.29772727
Iqaluit	I2	54	4.8319	F	4	89.47962963
Iqaluit	I2	54	4.625	F	4	85.64814815
Iqaluit	I2	47	2.7946	F	4	59.45957447
Iqaluit	I2	49	4.0082	F	4	81.8
Iqaluit	I2	56	4.5178	F	4	80.675
Iqaluit	I2	42	1.8468	F	4	43.97142857
Iqaluit	I2	37	1.588	F	4	42.91891892
Iqaluit	I2	51	4.1898	F	4	82.15294118
Iqaluit	I2	61	2.2843	F	4	37.44754098
Iqaluit	I2	59	6.8851	F	4	116.6966102
Iqaluit	I2	60	5.94	F	4	99
Iqaluit	I2	47	3.2352	F	4	68.83404255
Iqaluit	I2	58	7.4258	F	4	128.0310345
Iqaluit	I2	57	7.2418	F	4	127.0491228
Iqaluit	I2	66	9.501	F	4	143.9545455
Iqaluit	I2	66	6.8911	F	4	104.4106061
Iqaluit	I2	64	7.4256	F	4	116.025
Iqaluit	I2	46	3.1177	I	1	67.77608696
Iqaluit	I2	31	0.4749	I	1	15.31935484
Iqaluit	I2	32	0.6382	I	1	19.94375
Iqaluit	I2	37	0.7129	I	1	19.26756757
Iqaluit	I2	27	0.3501	I	1	12.96666667
Iqaluit	I2	29	0.2663	I	1	9.182758621
Iqaluit	I2	32	0.4554	I	1	14.23125
Iqaluit	I2	37	0.5806	I	2	15.69189189
Iqaluit	I2	31	0.4226	I	2	13.63225806
Iqaluit	I2	44	3.567	M	3	81.06818182
Iqaluit	I2	52	4.0015	M	3	76.95192308
Iqaluit	I2	34	0.8126	M	4	23.9
Iqaluit	I2	63	5.6531	M	4	89.73174603
Iqaluit	I2	50	3.8932	M	4	77.864
Iqaluit	I2	64	8.0513	M	4	125.8015625
Iqaluit	I2	51	3.5967	M	4	70.52352941
Iqaluit	I2	35	1.4086	M	4	40.24571429
Iqaluit	I2	43	2.4236	M	4	56.3627907
Iqaluit	I2	37	1.0818	M	4	29.23783784
Iqaluit	I2	47	2.2078	M	4	46.97446809
Iqaluit	I2	49	3.0195	M	4	61.62244898
Iqaluit	I2	40	1.7745	M	4	44.3625
Iqaluit	I2	53	4.3144	M	4	81.40377358
Iqaluit	I2	35	1.2176	M	4	34.78857143
Iqaluit	I2	42	1.4702	M	4	35.0047619
Iqaluit	I2	37	1.6158	M	4	43.67027027
Iqaluit	I2	44	2.9231	M	4	66.43409091
Iqaluit	I2	50	4.6003	M	4	92.006
Iqaluit	I2	64	5.759	M	4	89.984375
Iqaluit	I2	37	1.8609	M	4	50.29459459
Iqaluit	I2	38	0.8307	M	4	21.86052632
Iqaluit	I2	39	1.6661	M	4	42.72051282
Iqaluit	I2	37	1.5722	M	4	42.49189189
Kimmirut	K1	26	0.329	F	4	12.65384615
Kimmirut	K1	28	0.4222	F	3	15.07857143
Kimmirut	K1	34	0.8488	F	4	24.96470588
Kimmirut	K1	36	0.7005	F	3	19.45833333
Kimmirut	K1	37	1.168	F	3	31.56756757
Kimmirut	K1	39	1.213	F	4	31.1025641
Kimmirut	K1	42	1.2072	F	3	28.74285714
Kimmirut	K1	42	1.6782	F	4	39.95714286
Kimmirut	K1	42	1.6285	F	3	38.77380952
Kimmirut	K1	42	1.3707	F	3	32.63571429
Kimmirut	K1	44	1.9902	F	4	45.23181818
Kimmirut	K1	44	1.6508	F	3	37.51818182
Kimmirut	K1	44	1.8717	F	4	42.53863636
Kimmirut	K1	45	2.0611	F	4	45.80222222
Kimmirut	K1	47	2.9636	F	3	63.05531915
Kimmirut	K1	14	0.0356	I	1	2.542857143
Kimmirut	K1	16	0.0674	I	1	4.2125
Kimmirut	K1	16	0.053	I	1	3.3125
Kimmirut	K1	18	0.0689	I	1	3.827777778
Kimmirut	K1	19	0.1621	I	1	8.531578947
Kimmirut	K1	19	0.0816	I	1	4.294736842
Kimmirut	K1	20	0.1222	I	1	6.11
Kimmirut	K1	21	0.1619	I	1	7.70952381
Kimmirut	K1	21	0.1527	I	1	7.271428571
Kimmirut	K1	21	0.14523	I	1	6.915714286
Kimmirut	K1	22	0.2007	I	1	9.122727273
Kimmirut	K1	22	0.1349	I	1	6.131818182
Kimmirut	K1	22	0.1696	I	1	7.709090909
Kimmirut	K1	23	0.2405	I	1	10.45652174
Kimmirut	K1	23	0.2047	I	1	8.9
Kimmirut	K1	23	0.1538	I	1	6.686956522
Kimmirut	K1	23	0.174	I	1	7.565217391
Kimmirut	K1	24	0.312	I	1	13
Kimmirut	K1	24	0.2137	I	1	8.904166667
Kimmirut	K1	24	0.1881	I	1	7.8375
Kimmirut	K1	25	0.2832	I	1	11.328
Kimmirut	K1	25	0.2476	I	1	9.904
Kimmirut	K1	25	0.3205	I	1	12.82
Kimmirut	K1	25	0.2495	I	1	9.98
Kimmirut	K1	25	0.3021	I	1	12.084
Kimmirut	K1	26	0.2264	I	1	8.707692308
Kimmirut	K1	26	0.2334	I	1	8.976923077
Kimmirut	K1	26	0.2874	I	1	11.05384615
Kimmirut	K1	27	0.297	I	2	11
Kimmirut	K1	28	0.3715	I	1	13.26785714
Kimmirut	K1	28	0.3704	I	1	13.22857143
Kimmirut	K1	29	0.5029	I	2	17.34137931
Kimmirut	K1	29	0.4484	I	1	15.46206897
Kimmirut	K1	29	0.6788	I	1	23.40689655
Kimmirut	K1	30	0.6118	I	1	20.39333333
Kimmirut	K1	31	0.5836	I	1	18.82580645
Kimmirut	K1	32	0.7231	I	2	22.596875
Kimmirut	K1	33	0.6582	I	1	19.94545455
Kimmirut	K1	34	0.9386	I	2	27.60588235
Kimmirut	K1	36	0.9498	I	2	26.38333333
Kimmirut	K1	39	1.1755	I	2	30.14102564
Kimmirut	K1	42	2.0008	I	1	47.63809524
Kimmirut	K1	23	0.2273	M	4	9.882608696
Kimmirut	K1	24	0.24	M	4	10
Kimmirut	K1	29	1.6083	M	4	55.45862069
Kimmirut	K1	29	0.4984	M	4	17.1862069
Kimmirut	K1	29	0.4567	M	4	15.74827586
Kimmirut	K1	37	1.0999	M	4	29.72702703
Kimmirut	K1	43	3.0174	M	4	70.17209302
Kimmirut	K1	50	2.8701	M	4	57.402
Kimmirut	K1	59	4.4925	M	4	76.1440678
Kimmirut	K2	28	0.4819	F	3	17.21071429
Kimmirut	K2	28	0.3945	F	3	14.08928571
Kimmirut	K2	28	0.3888	F	3	13.88571429
Kimmirut	K2	28	0.4637	F	3	16.56071429
Kimmirut	K2	32	0.9001	F	3	28.128125
Kimmirut	K2	34	1.0343	F	4	30.42058824
Kimmirut	K2	34	1.1596	F	3	34.10588235
Kimmirut	K2	35	0.7701	F	4	22.00285714
Kimmirut	K2	38	1.23967	F	3	32.62289474
Kimmirut	K2	38	1.1249	F	4	29.60263158
Kimmirut	K2	42	1.5566	F	3	37.06190476
Kimmirut	K2	43	1.7865	F	3	41.54651163
Kimmirut	K2	44	1.9708	F	3	44.79090909
Kimmirut	K2	44	3.2528	F	4	73.92727273
Kimmirut	K2	44	1.849	F	3	42.02272727
Kimmirut	K2	48	2.5618	F	3	53.37083333
Kimmirut	K2	49	3.4923	F	4	71.27142857
Kimmirut	K2	49	2.6085	F	3	53.23469388
Kimmirut	K2	51	6.213	F	3	121.8235294
Kimmirut	K2	51	2.405	F	4	47.15686275
Kimmirut	K2	53	3.7458	F	4	70.6754717
Kimmirut	K2	53	3.7897	F	3	71.50377358
Kimmirut	K2	54	3.8145	F	4	70.63888889
Kimmirut	K2	55	4.0349	F	4	73.36181818
Kimmirut	K2	55	3.0201	F	3	54.91090909
Kimmirut	K2	55	3.9891	F	4	72.52909091
Kimmirut	K2	57	3.7575	F	3	65.92105263
Kimmirut	K2	57	4.6607	F	3	81.76666667
Kimmirut	K2	57	3.254	F	3	57.0877193
Kimmirut	K2	57	4.6144	F	4	80.95438596
Kimmirut	K2	57	5.2428	F	3	91.97894737
Kimmirut	K2	57	3.9418	F	4	69.15438596
Kimmirut	K2	58	3.4343	F	3	59.21206897
Kimmirut	K2	58	3.1955	F	3	55.09482759
Kimmirut	K2	58	4.2434	F	4	73.16206897
Kimmirut	K2	58	4.4771	F	3	77.19137931
Kimmirut	K2	58	4.0847	F	4	70.42586207
Kimmirut	K2	59	4.6405	F	3	78.65254237
Kimmirut	K2	59	5.054	F	3	85.66101695
Kimmirut	K2	60	4.9586	F	3	82.64333333
Kimmirut	K2	60	4.3207	F	3	72.01166667
Kimmirut	K2	60	2.7512	F	3	45.85333333
Kimmirut	K2	62	4.8106	F	4	77.59032258
Kimmirut	K2	62	3.8564	F	3	62.2
Kimmirut	K2	62	4.6013	F	3	74.21451613
Kimmirut	K2	62	4.6142	F	4	74.42258065
Kimmirut	K2	64	4.9357	F	4	77.1203125
Kimmirut	K2	64	6.2529	F	3	97.7015625
Kimmirut	K2	64	5.9417	F	4	92.8390625
Kimmirut	K2	65	7.2238	F	3	111.1353846
Kimmirut	K2	65	4.561	F	3	70.16923077
Kimmirut	K2	66	4.4254	F	3	67.05151515
Kimmirut	K2	66	6.9387	F	3	105.1318182
Kimmirut	K2	66	5.7309	F	4	86.83181818
Kimmirut	K2	66	5.2601	F	4	79.69848485
Kimmirut	K2	66	5.6002	F	4	84.85151515
Kimmirut	K2	67	6.5886	F	3	98.33731343
Kimmirut	K2	67	6.1867	F	3	92.33880597
Kimmirut	K2	68	7.0341	F	3	103.4426471
Kimmirut	K2	68	7.107	F	3	104.5147059
Kimmirut	K2	68	6.4396	F	4	94.7
Kimmirut	K2	70	5.0596	F	4	72.28
Kimmirut	K2	71	8.9876	F	3	126.5859155
Kimmirut	K2	72	7.4079	F	3	102.8875
Kimmirut	K2	72	7.4616	F	4	103.6333333
Kimmirut	K2	72	5.9863	F	3	83.14305556
Kimmirut	K2	72	8.9274	F	4	123.9916667
Kimmirut	K2	74	8.4016	F	5	113.5351351
Kimmirut	K2	76	5.9423	F	4	78.18815789
Kimmirut	K2	14	0.04	I	1	2.857142857
Kimmirut	K2	16	0.0486	I	1	3.0375
Kimmirut	K2	17	0.0577	I	1	3.394117647
Kimmirut	K2	17	0.0709	I	1	4.170588235
Kimmirut	K2	18	0.0983	I	1	5.461111111
Kimmirut	K2	18	0.1025	I	2	5.694444444
Kimmirut	K2	19	0.1172	I	1	6.168421053
Kimmirut	K2	20	0.1815	I	1	9.075
Kimmirut	K2	20	0.0774	I	1	3.87
Kimmirut	K2	20	0.1045	I	1	5.225
Kimmirut	K2	20	0.0933	I	1	4.665
Kimmirut	K2	21	0.1296	I	1	6.171428571
Kimmirut	K2	21	0.1493	I	1	7.10952381
Kimmirut	K2	21	0.1134	I	1	5.4
Kimmirut	K2	21	0.1213	I	1	5.776190476
Kimmirut	K2	22	0.1964	I	1	8.927272727
Kimmirut	K2	22	0.2735	I	1	12.43181818
Kimmirut	K2	23	0.106	I	1	4.608695652
Kimmirut	K2	23	0.3044	I	1	13.23478261
Kimmirut	K2	23	0.0786	I	1	3.417391304
Kimmirut	K2	24	0.1727	I	1	7.195833333
Kimmirut	K2	24	0.2083	I	1	8.679166667
Kimmirut	K2	24	0.2211	I	1	9.2125
Kimmirut	K2	24	0.2034	I	1	8.475
Kimmirut	K2	24	0.1921	I	1	8.004166667
Kimmirut	K2	25	0.204	I	1	8.16
Kimmirut	K2	26	0.247	I	1	9.5
Kimmirut	K2	27	0.1147	I	1	4.248148148
Kimmirut	K2	28	0.5503	I	1	19.65357143
Kimmirut	K2	28	0.4251	I	1	15.18214286
Kimmirut	K2	29	0.4367	I	1	15.05862069
Kimmirut	K2	29	0.3832	I	1	13.2137931
Kimmirut	K2	29	0.3664	I	1	12.63448276
Kimmirut	K2	31	0.3738	I	1	12.05806452
Kimmirut	K2	33	0.6698	I	1	20.2969697
Kimmirut	K2	34	0.9748	I	1	28.67058824
Kimmirut	K2	33	1.4687	M	4	44.50606061
Kimmirut	K2	33	0.8464	M	4	25.64848485
Kimmirut	K2	34	0.8154	M	4	23.98235294
Kimmirut	K2	36	0.9092	M	4	25.25555556
Kimmirut	K2	36	0.8525	M	4	23.68055556
Kimmirut	K2	37	1.1457	M	4	30.96486486
Kimmirut	K2	38	0.9469	M	3	24.91842105
Kimmirut	K2	38	1.4216	M	4	37.41052632
Kimmirut	K2	38	1.08	M	4	28.42105263
Kimmirut	K2	38	1.3297	M	4	34.99210526
Kimmirut	K2	39	2.4364	M	4	62.47179487
Kimmirut	K2	39	1.2605	M	4	32.32051282
Kimmirut	K2	41	1.2281	M	4	29.95365854
Kimmirut	K2	41	2.5942	M	4	63.27317073
Kimmirut	K2	42	1.693	M	4	40.30952381
Kimmirut	K2	45	2.8291	M	4	62.86888889
Kimmirut	K2	45	2.1176	M	4	47.05777778
Kimmirut	K2	46	2.1591	M	4	46.93695652
Kimmirut	K2	47	2.5907	M	4	55.1212766
Kimmirut	K2	47	2.6353	M	4	56.07021277
Kimmirut	K2	47	2.7053	M	4	57.55957447
Kimmirut	K2	49	2.585	M	4	52.75510204
Kimmirut	K2	49	2.6019	M	4	53.1
Kimmirut	K2	49	3.5744	M	4	72.94693878
Kimmirut	K2	49	2.2198	M	4	45.30204082
Kimmirut	K2	50	2.8971	M	4	57.942
Kimmirut	K2	50	2.8785	M	4	57.57
Kimmirut	K2	51	2.6955	M	4	52.85294118
Kimmirut	K2	51	3.119	M	4	61.15686275
Kimmirut	K2	52	3.5214	M	4	67.71923077
Kimmirut	K2	52	3.2945	M	4	63.35576923
Kimmirut	K2	52	3.2321	M	4	62.15576923
Kimmirut	K2	52	4.3863	M	4	84.35192308
Kimmirut	K2	52	3.1329	M	4	60.24807692
Kimmirut	K2	54	3.7743	M	4	69.89444444
Kimmirut	K2	54	4.939	M	4	91.46296296
Kimmirut	K2	54	3.5838	M	4	66.36666667
Kimmirut	K2	56	3.6457	M	4	65.10178571
Kimmirut	K2	57	3.4811	M	4	61.07192982
Kimmirut	K2	57	4.4402	M	4	77.89824561
Kimmirut	K2	57	5.9471	M	4	104.3350877
Kimmirut	K2	57	3.1871	M	4	55.91403509
Kimmirut	K2	57	5.2793	M	4	92.61929825
Kimmirut	K2	58	4.6665	M	4	80.45689655
Kimmirut	K2	58	3.4745	M	4	59.90517241
Kimmirut	K2	59	4.1112	M	4	69.68135593
Kimmirut	K2	59	3.6161	M	4	61.28983051
Kimmirut	K2	59	4.5273	M	4	76.73389831
Kimmirut	K2	59	5.5352	M	4	93.81694915
Kimmirut	K2	59	7.1719	M	4	121.5576271
Kimmirut	K2	59	3.5053	M	4	59.41186441
Kimmirut	K2	60	4.6848	M	4	78.08
Kimmirut	K2	60	6.1395	M	4	102.325
Kimmirut	K2	60	5.2099	M	4	86.83166667
Kimmirut	K2	60	4.7766	M	3	79.61
Kimmirut	K2	60	3.7063	M	4	61.77166667
Kimmirut	K2	61	4.228	M	4	69.31147541
Kimmirut	K2	61	5.4583	M	4	89.48032787
Kimmirut	K2	61	5.7847	M	4	94.83114754
Kimmirut	K2	63	4.231	M	4	67.15873016
Kimmirut	K2	63	6.0396	M	4	95.86666667
Kimmirut	K2	64	5.8832	M	4	91.925
Kimmirut	K2	67	7.4159	M	4	110.6850746
Kimmirut	K2	67	6.9999	M	4	104.4761194
Kimmirut	K2	68	8.8003	M	4	129.4161765
Kimmirut	K2	68	6.5652	M	4	96.54705882
Kimmirut	K2	70	7.5957	M	4	108.51
Kimmirut	K2	70	7.3881	M	4	105.5442857
Kimmirut	K2	72	6.6617	M	4	92.52361111
